# Supplementary material for: Human genome-wide RNAi screen reveals host factors required for enterovirus 71 replication
Source: Nat Commun. 2016 Oct 17;7:13150. doi: 10.1038/ncomms13150 (PMC5071646; doi:10.1038/ncomms13150)
Supplement: Supplementary Data 1 — Host factors identified from RNAi screening [file ncomms13150-s2.xlsx]

## Sheet: Table S1
Supplementary Data 1. Host factors identified from RNAi screening
Hits						Cytotoxic hits
GeneSymbol	Entrez_Gene_ID	Gene Name	Avg_Zpl_RateAll	SE_Avg_Zpl_RateAll		GeneSymbol	Entrez_Gene_ID	Avg_Zpl_RateAll	SE_Avg_Zpl_RateAll
SCARB2	950	scavenger receptor class B, member 2	-4.11458	0.595995		UBB	7314	1.95103	0.841327
COPB2	9276	coatomer protein complex, subunit beta 2 (beta prime)	-4.04562	0.638425		TRIM32	22954	2.04051	0.867062
KRTAP5-2	440021	keratin associated protein 5-2	-3.83917	0.723455		IGHG4	3503	1.96764	0.0967308
BLOC1S1	2647	biogenesis of lysosomal organelles complex-1, subunit 1	-3.7018	0.660136		PRDM8	56978	2.36579	0.394237
TAAR6	319100	trace amine associated receptor 6	-3.69508	0.638628		GZMM	3004	1.9313	0.167951
GPR109B	8843	G protein-coupled receptor 109B	-3.68751	0.199242		MT1X	4501	1.91697	0.183246
CIZ1	25792	CDKN1A interacting zinc finger protein 1	-3.63153	0.162264		YARS2	51067	2.0056	0.365667
TRIM24	8805	tripartite motif-containing 24	-3.57959	0.287841		CECR6	27439	2.41804	0.469515
STAR	6770	steroidogenic acute regulatory protein	-3.52367	0.26892		C6orf142	90523	1.88187	0.824099
ARCN1	372	archain 1	-3.40526	0.439821		CDCA5	113130	2.43387	0.456184
MYH4	4622	myosin, heavy chain 4, skeletal muscle	-3.37519	0.306882		TMEM132B	114795	1.90854	0.235997
TBP	6908	TATA box binding protein	-3.36704	0.303434		ORMDL3	94103	2.37973	0.3433
MTFR1	9650	mitochondrial fission regulator 1	-3.32168	0.389879		C10orf128	170371	2.51511	0.14247
UIMC1	51720	ubiquitin interaction motif containing 1	-3.30909	0.241568		FLJ21865	64772	-2.06316	0.488658
LOC392758	392758	similar to CG14977-PA	-3.29707	0.333079		WNT7B	7477	-1.77903	0.171967
HSD17B6	8630	hydroxysteroid (17-beta) dehydrogenase 6 homolog (mouse)	-3.26201	0.462316		RPS20	6224	-1.79253	0.253473
COPA	1314	coatomer protein complex, subunit alpha	-3.25888	0.077947
CLDN11	5010	claudin 11	-3.23387	0.536573
NDUFB8	4714	NADH dehydrogenase (ubiquinone) 1 beta subcomplex, 8, 19kDa	-3.22282	0.389412
IFNA5	3442	interferon, alpha 5	-3.17478	0.769998
DTNB	1838	dystrobrevin, beta	-3.13403	1.38503
GPR26	2849	G protein-coupled receptor 26	-3.07896	0.109377
FAM78A	286336	family with sequence similarity 78, member A	-3.07332	0.213199
ARFGEF1	10565	ADP-ribosylation factor guanine nucleotide-exchange factor 1(brefeldin A-inhibited)	-3.06172	0.241677
MINK1	50488	misshapen-like kinase 1 (zebrafish)	-3.06126	0.347426
ALX3	257	aristaless-like homeobox 3	-3.0596	0.608565
LOC402716	402716	similar to hCG1644277	-3.05408	0.175355
JMJD1A	55818	jumonji domain containing 1A	-3.05308	0.247979
NGLY1	55768	N-glycanase 1	-3.01688	0.176524
LOC285141	285141	similar to CG14853-PB	-2.99385	0.176553
LOC388421	388421	hypothetical LOC388421	-2.99208	0.190428
LOC402508	402508	hypothetical LOC402508	-2.9875	0.26135
TIAM2	26230	T-cell lymphoma invasion and metastasis 2	-2.97918	0.473598
CYFIP2	26999	cytoplasmic FMR1 interacting protein 2	-2.97651	0.744263
PTAFR	5724	platelet-activating factor receptor	-2.97334	0.383316
BYSL	705	bystin-like	-2.96523	0.185435
CD27	939	CD27 molecule	-2.93103	0.163671
RNMT	8731	RNA (guanine-7-) methyltransferase	-2.92602	0.133053
GPR161	23432	G protein-coupled receptor 161	-2.9039	0.468684
SLC13A2	9058	solute carrier family 13 (sodium-dependent dicarboxylate transporter), member 2	-2.90388	0.322003
LOC389413	389413	hypothetical LOC389413	-2.90249	0.163989
PMVK	10654	phosphomevalonate kinase	-2.902	0.433805
EIF3I	8668	eukaryotic translation initiation factor 3, subunit I	-2.88665	0.808404
CD1A	909	CD1a molecule	-2.87672	0.14474
TNK1	8711	tyrosine kinase, non-receptor, 1	-2.87473	0.428162
SLC10A1	6554	solute carrier family 10 (sodium/bile acid cotransporter family), member 1	-2.86557	0.215442
SUOX	6821	sulfite oxidase	-2.86349	0.127333
KIAA1949	170954	KIAA1949	-2.85846	0.0884933
TAF2	6873	TAF2 RNA polymerase II, TATA box binding protein (TBP)-associated factor, 150kDa	-2.85317	0.318138
MYCL2	4611	v-myc myelocytomatosis viral oncogene homolog 2 (avian)	-2.84325	0.131846
C11orf65	160140	chromosome 11 open reading frame 65	-2.82868	0.114578
TCIRG1	10312	T-cell, immune regulator 1, ATPase, H+ transporting, lysosomal V0 subunit A3	-2.82678	0.333994
SNAP23	8773	synaptosomal-associated protein, 23kDa	-2.82587	0.129564
BCAR4	400500	breast cancer anti-estrogen resistance 4	-2.82335	0.00459377
SNX26	115703	sorting nexin 26	-2.81494	0.395483
LOC387898	387898	hypothetical LOC387898	-2.81141	0.379222
DKK2	27123	dickkopf homolog 2 (Xenopus laevis)	-2.81062	0.0456096
KPNA7	402569	karyopherin 7	-2.79322	0.56758
EIF3G	8666	eukaryotic translation initiation factor 3, subunit G	-2.78976	0.395155
LOC402318	402318	similar to 60S ribosomal protein L32	-2.78063	0.185163
RUNDC1	146923	RUN domain containing 1	-2.77601	0.505119
KRT85	3891	keratin 85	-2.77326	0.246051
BDKRB2	624	bradykinin receptor B2	-2.77019	0.87466
OR2B6	26212	olfactory receptor, family 2, subfamily B, member 6	-2.76076	0.149899
PATE	160065	expressed in prostate and testis	-2.75844	0.214624
GPC3	2719	glypican 3	-2.75309	0.435877
PDC	5132	phosducin	-2.74702	0.297519
TXNDC13	56255	thioredoxin domain containing 13	-2.74281	0.0728735
CCDC50	152137	coiled-coil domain containing 50	-2.74082	0.120346
LPHN2	23266	latrophilin 2	-2.73488	0.114612
CNOT3	4849	CCR4-NOT transcription complex, subunit 3	-2.72449	0.107581
RANBP9	10048	RAN binding protein 9	-2.72359	0.240887
ABCB6	10058	ATP-binding cassette, sub-family B (MDR/TAP), member 6	-2.7208	0.319445
RPS3	6188	ribosomal protein S3	-2.71206	0.478451
DAAM1	23002	dishevelled associated activator of morphogenesis 1	-2.70246	0.3528
PDCD6IP	10015	programmed cell death 6 interacting protein	-2.69724	0.59869
GAS2L2	246176	growth arrest-specific 2 like 2	-2.69341	0.0937403
MGC3047	84308	limitrin	-2.6932	0.21317
LOC402560	402560	hypothetical LOC402560	-2.69169	0.330607
LELP1	149018	late cornified envelope-like proline-rich 1	-2.6894	0.0350886
TIGD3	220359	tigger transposable element derived 3	-2.68801	0.103201
COPB1	1315	coatomer protein complex, subunit beta 1	-2.68689	0.593961
C2orf25	27249	chromosome 2 open reading frame 25	-2.68265	0.246385
PTK7	5754	PTK7 protein tyrosine kinase 7	-2.67993	0.148144
CSGALNACT1	55790	chondroitin sulfate N-acetylgalactosaminyltransferase 1	-2.66793	0.194673
LOC400734	400734	similar to RIKEN cDNA F730108M23 gene	-2.66574	0.188161
HEG1	57493	HEG homolog 1 (zebrafish)	-2.66574	0.199981
SLC6A7	6534	solute carrier family 6 (neurotransmitter transporter, L-proline), member 7	-2.65989	0.250311
RAD51	5888	RAD51 homolog (RecA homolog, E. coli) (S. cerevisiae)	-2.65311	0.541202
CD300LB	124599	CD300 molecule-like family member b	-2.64404	0.0828788
CDC42SE2	56990	CDC42 small effector 2	-2.64152	0.481148
ACPT	93650	acid phosphatase, testicular	-2.63648	0.256945
DNTT	1791	deoxynucleotidyltransferase, terminal	-2.62951	0.163224
TDP1	55775	tyrosyl-DNA phosphodiesterase 1	-2.62932	0.250187
C13orf34	79866	chromosome 13 open reading frame 34	-2.62573	0.164783
GOT1L1	137362	glutamic-oxaloacetic transaminase 1-like 1	-2.61918	0.0211739
KIAA0774	23281	KIAA0774	-2.61385	0.151603
ZGPAT	84619	zinc finger, CCCH-type with G patch domain	-2.61379	0.239309
BAIAP3	8938	BAI1-associated protein 3	-2.61377	0.44857
KRTAP5-11	440051	keratin associated protein 5-11	-2.61205	0.38828
SERPINA4	5267	serpin peptidase inhibitor, clade A (alpha-1 antiproteinase, antitrypsin), member 4	-2.60944	0.416001
C18orf20	221241	chromosome 18 open reading frame 20	-2.60245	0.192585
RWDD3	25950	RWD domain containing 3	-2.60206	0.250732
LOC401119	401119	hypothetical gene supported by AK094096	-2.5998	0.12806
OR5K3	403277	olfactory receptor, family 5, subfamily K, member 3	-2.58167	0.213794
FASTKD1	79675	FAST kinase domains 1	-2.56728	0.110953
CHRNB4	1143	cholinergic receptor, nicotinic, beta 4	-2.55965	0.273768
PLAC8	51316	placenta-specific 8	-2.55433	0.302442
TRAT1	50852	T cell receptor associated transmembrane adaptor 1	-2.55248	0.389256
MTMR14	64419	myotubularin related protein 14	-2.55032	0.355806
IFNGR2	3460	interferon gamma receptor 2 (interferon gamma transducer 1)	-2.54975	0.543987
ZBTB5	9925	zinc finger and BTB domain containing 5	-2.54969	0.780847
ANKRD9	122416	ankyrin repeat domain 9	-2.54965	0.116524
PI4KB	5298	phosphatidylinositol 4-kinase, catalytic, beta	-2.54956	0.245862
H2AFY	9555	H2A histone family, member Y	-2.5327	0.228463
LOC399904	399904	hypothetical LOC399904	-2.53202	0.156175
FKBP3	2287	FK506 binding protein 3, 25kDa	-2.53056	0.10921
MYO7B	4648	myosin VIIB	-2.52921	0.0905843
SHROOM4	57477	shroom family member 4	-2.52137	0.308105
XRCC2	7516	X-ray repair complementing defective repair in Chinese hamster cells 2	-2.52074	0.143482
HYLS1	219844	hydrolethalus syndrome 1	-2.50862	0.194966
PPIAL4A	164022	peptidylprolyl isomerase A (cyclophilin A)-like 4A	-2.50484	0.268649
SASH1	23328	SAM and SH3 domain containing 1	-2.50014	0.250701
USP36	57602	ubiquitin specific peptidase 36	-2.49405	0.163145
ARL14	80117	ADP-ribosylation factor-like 14	-2.4935	0.14676
POU4F1	5457	POU class 4 homeobox 1	-2.48796	0.0557448
LOC345711	345711	similar to ankyrin repeat domain 33	-2.48169	0.0280944
TRAD	11139	serine/threonine kinase with Dbl- and pleckstrin homology domains	-2.47854	0.120288
TAS2R3	50831	taste receptor, type 2, member 3	-2.47434	0.456681
MVD	4597	mevalonate (diphospho) decarboxylase	-2.46949	0.538871
PHACTR1	221692	phosphatase and actin regulator 1	-2.4693	0.115496
ATP8A1	10396	ATPase, aminophospholipid transporter (APLT), class I, type 8A, member 1	-2.46825	0.593713
SGK2	10110	serum/glucocorticoid regulated kinase 2	-2.4672	0.115694
LOC389174	389174	similar to 6130401L20Rik protein	-2.46675	0.144064
KLKB1	3818	kallikrein B, plasma (Fletcher factor) 1	-2.46102	0.0533526
EDAR	10913	ectodysplasin A receptor	-2.46079	0.201444
EXT2	2132	exostoses (multiple) 2	-2.45807	0.192508
LOC284861	284861	hypothetical gene supported by BC039313	-2.45011	0.0997238
DPP3	10072	dipeptidyl-peptidase 3	-2.44776	0.26467
SLC25A28	81894	solute carrier family 25, member 28	-2.44493	0.351917
DAPL1	92196	death associated protein-like 1	-2.44092	0.235675
LRRC66	339977	leucine rich repeat containing 66	-2.43952	0.293958
WIPI1	55062	WD repeat domain, phosphoinositide interacting 1	-2.43914	0.349347
TRIM46	80128	tripartite motif-containing 46	-2.43872	0.413285
MYO1G	64005	myosin IG	-2.43223	0.148732
VN1R4	317703	vomeronasal 1 receptor 4	-2.43078	0.0612673
PES1	23481	pescadillo homolog 1, containing BRCT domain (zebrafish)	-2.42659	0.310811
FGF8	2253	fibroblast growth factor 8 (androgen-induced)	-2.42601	0.242675
NPC1L1	29881	NPC1 (Niemann-Pick disease, type C1, gene)-like 1	-2.42557	0.213891
EIF2S3	1968	eukaryotic translation initiation factor 2, subunit 3 gamma, 52kDa	-2.41966	0.299793
LRRC59	55379	leucine rich repeat containing 59	-2.41748	0.0845527
MAGEA12	4111	melanoma antigen family A, 12	-2.41568	0.0760453
EDARADD	128178	EDAR-associated death domain	-2.41558	0.03525
FOXB1	27023	forkhead box B1	-2.41475	0.295318
BMP3	651	bone morphogenetic protein 3	-2.4115	0.831542
IGSF3	3321	immunoglobulin superfamily, member 3	-2.40817	0.133752
MBNL2	10150	muscleblind-like 2 (Drosophila)	-2.40783	0.340845
SCTR	6344	secretin receptor	-2.40657	0.11652
OR2S2	56656	olfactory receptor, family 2, subfamily S, member 2	-2.4046	0.504614
BZRPL1	222642	benzodiazapine receptor (peripheral)-like 1	-2.40354	0.216332
ZNF436	80818	zinc finger protein 436	-2.40271	0.156289
RPS15	6209	ribosomal protein S15	-2.40235	0.0939985
AFM	173	afamin	-2.39865	0.204413
LOC340221	340221	hypothetical LOC340221	-2.39659	0.379691
DGAT2L3	158833	diacylglycerol O-acyltransferase 2-like 3	-2.39568	0.281151
LOC152905	152905	reticulon protein 3 pseudogene	-2.39567	0.303289
PAK1	5058	p21 protein (Cdc42/Rac)-activated kinase 1	-2.39487	0.242385
TAS2R46	259292	taste receptor, type 2, member 46	-2.39404	0.316606
CDA	978	cytidine deaminase	-2.39097	0.201882
ZWILCH	55055	Zwilch, kinetochore associated, homolog (Drosophila)	-2.3906	0.363743
FLJ20674	54621	hypothetical protein FLJ20674	-2.38952	0.188893
MAP4K2	5871	mitogen-activated protein kinase kinase kinase kinase 2	-2.38914	0.224388
CALN1	83698	calneuron 1	-2.38728	0.0124951
RPS9	6203	ribosomal protein S9	-2.37407	0.436248
SETD6	79918	SET domain containing 6	-2.37187	0.205314
LOC402253	402253	similar to FLJ40113 protein	-2.36882	0.199192
MOBKL1A	92597	MOB1, Mps One Binder kinase activator-like 1A (yeast)	-2.36865	0.250937
TRAIP	10293	TRAF interacting protein	-2.36554	0.140945
LOC400730	400730	hypothetical gene supported by AK097814	-2.35466	0.0859115
ASNSL1	389652	asparagine synthetase-like 1	-2.35288	0.188243
GRHL3	57822	grainyhead-like 3 (Drosophila)	-2.35069	0.487042
PSMD1	5707	proteasome (prosome, macropain) 26S subunit, non-ATPase, 1	-2.34991	0.219572
TRIM16L	147166	tripartite motif-containing 16-like	-2.34916	0.209799
LOC389247	389247	hypothetical gene supported by BC038563	-2.34886	0.0514021
C16orf88	400506	chromosome 16 open reading frame 88	-2.34879	0.193933
AP2A1	160	adaptor-related protein complex 2, alpha 1 subunit	-2.34833	0.155389
EIF1AX	1964	eukaryotic translation initiation factor 1A, X-linked	-2.34273	0.631355
MGC34774	399670	ribosomal protein L13A pseudogene	-2.34239	0.100312
LOC134541	134541	similar to odd Oz/ten-m homolog 2	-2.34039	0.0438506
RPL18A	6142	ribosomal protein L18a	-2.33827	0.424683
PAG1	55824	phosphoprotein associated with glycosphingolipid microdomains 1	-2.33578	0.417063
PIK3CG	5294	phosphoinositide-3-kinase, catalytic, gamma polypeptide	-2.33575	0.139162
BTAF1	9044	BTAF1 RNA polymerase II, B-TFIID transcription factor-associated, 170kDa (Mot1 homolog, S. cerevisiae)	-2.33533	0.0832522
POU3F2	5454	POU class 3 homeobox 2	-2.33029	0.213741
BAIAP2	10458	BAI1-associated protein 2	-2.32717	0.568105
AFP	174	alpha-fetoprotein	-2.32532	0.471152
LOC400809	400809	similar to nuclear receptor-like, contains ligand-binding domain but no obvious zinc finger family member (5I467)	-2.32493	0.20097
CITED1	4435	Cbp/p300-interacting transactivator, with Glu/Asp-rich carboxy-terminal domain, 1	-2.32214	0.752588
HES7	84667	hairy and enhancer of split 7 (Drosophila)	-2.31923	0.23914
MEF2B	4207	myocyte enhancer factor 2B	-2.31611	0.450909
FRMPD2	143162	FERM and PDZ domain containing 2	-2.3127	0.490277
LOC401456	401456	hypothetical LOC401456	-2.31129	0.155239
KSR1	8844	kinase suppressor of ras 1	-2.30745	0.182955
AOX1	316	aldehyde oxidase 1	-2.30622	0.594568
TNFRSF13B	23495	tumor necrosis factor receptor superfamily, member 13B	-2.30613	0.0395548
TCP11L1	55346	t-complex 11 (mouse)-like 1	-2.30168	0.0845029
COPZ1	22818	coatomer protein complex, subunit zeta 1	-2.29915	0.0795681
ETS1	2113	v-ets erythroblastosis virus E26 oncogene homolog 1 (avian)	-2.29806	0.420634
MBOAT7	79143	membrane bound O-acyltransferase domain containing 7	-2.2966	0.0820911
FLJ45478	401534	FLJ45478 protein	-2.29551	0.0482559
NUBP1	4682	nucleotide binding protein 1 (MinD homolog, E. coli)	-2.29176	0.578712
LOC389814	389814	similar to LPAL6438	-2.28926	0.132973
FLJ37543	285668	hypothetical protein FLJ37543	-2.28519	0.223502
LOC389323	389323	similar to hypothetical protein	-2.28365	0.31243
RANGAP1	5905	Ran GTPase activating protein 1	-2.28352	0.303999
LIAS	11019	lipoic acid synthetase	-2.28305	0.613679
FAM73A	374986	family with sequence similarity 73, member A	-2.27538	0.269124
LRTM1	57408	leucine-rich repeats and transmembrane domains 1	-2.27376	0.45937
ABL2	27	v-abl Abelson murine leukemia viral oncogene homolog 2 (arg, Abelson-related gene)	-2.27301	0.296245
TNK2	10188	tyrosine kinase, non-receptor, 2	-2.27249	0.116533
KLK13	26085	kallikrein-related peptidase 13	-2.2702	0.249907
SHISA2	387914	shisa homolog 2 (Xenopus laevis)	-2.26985	0.145541
DKC1	1736	dyskeratosis congenita 1, dyskerin	-2.26844	0.772523
VIP	7432	vasoactive intestinal peptide	-2.26834	0.286239
STK38	11329	serine/threonine kinase 38	-2.2681	0.0815483
TSSK2	23617	testis-specific serine kinase 2	-2.25814	0.274871
IQCF2	389123	IQ motif containing F2	-2.25724	0.118858
MYCL1	4610	v-myc myelocytomatosis viral oncogene homolog 1, lung carcinoma derived (avian)	-2.25633	0.119243
SF3B2	10992	splicing factor 3b, subunit 2, 145kDa	-2.25562	0.313008
MRS2	57380	MRS2 magnesium homeostasis factor homolog (S. cerevisiae)	-2.25467	0.211134
RPS16	6217	ribosomal protein S16	-2.25375	0.280265
TMEM110	375346	transmembrane protein 110	-2.25355	0.0840591
CYP2A13	1553	cytochrome P450, family 2, subfamily A, polypeptide 13	-2.25346	1.38272
THSD3	145501	thrombospondin, type I, domain containing 3	-2.25283	0.250503
CYP2J2	1573	cytochrome P450, family 2, subfamily J, polypeptide 2	-2.25136	0.401721
GBF1	8729	golgi-specific brefeldin A resistance factor 1	-2.24741	0.889695
P2RY4	5030	pyrimidinergic receptor P2Y, G-protein coupled, 4	-2.24661	0.185991
RPS6KA1	6195	ribosomal protein S6 kinase, 90kDa, polypeptide 1	-2.24307	0.208327
IGHMBP2	3508	immunoglobulin mu binding protein 2	-2.24147	0.160429
LRFN2	57497	leucine rich repeat and fibronectin type III domain containing 2	-2.2407	0.333803
NOS3	4846	nitric oxide synthase 3 (endothelial cell)	-2.23982	0.720879
TMPRSS4	56649	transmembrane protease, serine 4	-2.23891	0.836819
OR7E5P	219445	olfactory receptor, family 7, subfamily E, member 5 pseudogene	-2.23875	0.27182
GPS2	2874	G protein pathway suppressor 2	-2.2385	0.00201332
RORA	6095	RAR-related orphan receptor A	-2.22945	0.352422
HIST1H2BH	8345	histone cluster 1, H2bh	-2.22813	0.081253
SERPINB11	89778	serpin peptidase inhibitor, clade B (ovalbumin), member 11	-2.22752	0.391945
FADS6	283985	fatty acid desaturase domain family, member 6	-2.22734	0.185675
PCDHAC1	56135	protocadherin alpha subfamily C, 1	-2.22506	0.191038
RPSA	3921	ribosomal protein SA	-2.22377	0.506182
PCDHB13	56123	protocadherin beta 13	-2.22237	0.221817
LOC388297	388297	similar to hypothetical protein	-2.21657	0.0466962
ZNF778	197320	zinc finger protein 778	-2.21602	0.0719444
C9orf85	138241	chromosome 9 open reading frame 85	-2.2138	0.0683819
TRIM74	378108	tripartite motif-containing 74	-2.21352	0.091324
OR5AK2	390181	olfactory receptor, family 5, subfamily AK, member 2	-2.21242	0.118545
KIFC2	90990	kinesin family member C2	-2.21215	0.296987
KLHL32	114792	kelch-like 32 (Drosophila)	-2.20957	0.460093
DHFRL1	200895	dihydrofolate reductase-like 1	-2.20861	0.254209
ASL	435	argininosuccinate lyase	-2.20827	0.630851
LOC389142	389142	hypothetical LOC389142	-2.20453	0.109401
CPA2	1358	carboxypeptidase A2 (pancreatic)	-2.20052	0.041152
LMO1	4004	LIM domain only 1 (rhombotin 1)	-2.19875	0.846573
EHMT1	79813	euchromatic histone-lysine N-methyltransferase 1	-2.19762	0.416178
PTPRR	5801	protein tyrosine phosphatase, receptor type, R	-2.19597	0.368145
SDCCAG10	10283	serologically defined colon cancer antigen 10	-2.19536	0.286516
LOC388418	388418	hypothetical gene supported by AL833395	-2.19044	0.0631746
ZPBP	11055	zona pellucida binding protein	-2.18964	0.243708
GALNT11	63917	UDP-N-acetyl-alpha-D-galactosamine:polypeptide N-acetylgalactosaminyltransferase 11 (GalNAc-T11)	-2.1894	0.322181
LARP1	23367	La ribonucleoprotein domain family, member 1	-2.18526	0.265902
CLASP1	23332	cytoplasmic linker associated protein 1	-2.18352	0.0753275
hCG_2045437	388276	hCG2045437	-2.18019	0.649048
STK17B	9262	serine/threonine kinase 17b	-2.17435	0.412825
DHX40P	390805	DEAH (Asp-Glu-Ala-His) box polypeptide 40 pseudogene	-2.17336	0.140737
DSG1	1828	desmoglein 1	-2.17242	0.341695
RPS27	6232	ribosomal protein S27	-2.17181	0.483564
TNFSF11	8600	tumor necrosis factor (ligand) superfamily, member 11	-2.17069	0.847102
LRRC14	9684	leucine rich repeat containing 14	-2.16909	0.135648
HSD17B12	51144	hydroxysteroid (17-beta) dehydrogenase 12	-2.16906	0.177391
DKFZp686E2433	345462	similar to hypothetical protein 9630041N07	-2.1688	0.249436
OPRK1	4986	opioid receptor, kappa 1	-2.16637	0.902322
EPRS	2058	glutamyl-prolyl-tRNA synthetase	-2.16625	0.470384
ODAM	54959	odontogenic, ameloblast asssociated	-2.16418	0.711924
BECN1	8678	beclin 1, autophagy related	-2.16299	0.28587
CCR4	1233	chemokine (C-C motif) receptor 4	-2.16276	0.388072
PGGT1B	5229	protein geranylgeranyltransferase type I, beta subunit	-2.16248	0.179267
PRR7	80758	proline rich 7 (synaptic)	-2.16087	0.260461
CSAD	51380	cysteine sulfinic acid decarboxylase	-2.1593	1.45029
WDR5	11091	WD repeat domain 5	-2.15865	1.35858
C19orf15	57828	chromosome 19 open reading frame 15	-2.15732	0.103898
SPINK5L3	153218	serine PI Kazal type 5-like 3	-2.15603	0.222396
TAS2R39	259285	taste receptor, type 2, member 39	-2.1516	0.443434
FOXD1	2297	forkhead box D1	-2.14962	0.309012
CSDA	8531	cold shock domain protein A	-2.1494	1.37982
TAPT1	202018	transmembrane anterior posterior transformation 1	-2.14905	0.275006
LOC283514	283514	similar to seven in absentia 2	-2.14701	0.282596
GRIN2A	2903	glutamate receptor, ionotropic, N-methyl D-aspartate 2A	-2.1461	0.892442
TUBG2	27175	tubulin, gamma 2	-2.14502	0.13212
TXNDC5	81567	thioredoxin domain containing 5	-2.14464	0.178068
ALOX15	246	arachidonate 15-lipoxygenase	-2.14389	0.169626
RAET1E	135250	retinoic acid early transcript 1E	-2.14211	0.227364
SASS6	163786	spindle assembly 6 homolog (C. elegans)	-2.14129	0.237295
ROCK2	9475	Rho-associated, coiled-coil containing protein kinase 2	-2.14087	0.266336
ZNF350	59348	zinc finger protein 350	-2.14052	0.301789
FLJ30594	150622	hypothetical locus FLJ30594	-2.13945	0.0404096
ZNF606	80095	zinc finger protein 606	-2.13835	0.0522025
EIF3C	8663	eukaryotic translation initiation factor 3, subunit C	-2.1368	0.362958
CRISPLD2	83716	cysteine-rich secretory protein LCCL domain containing 2	-2.13623	0.128554
HMGX3	22993	HMG box domain containing 3	-2.13252	0.376426
FLJ39485	285603	hypothetical protein FLJ39485	-2.13221	0.172588
ORM2	5005	orosomucoid 2	-2.13184	0.108643
TAF6	6878	TAF6 RNA polymerase II, TATA box binding protein (TBP)-associated factor, 80kDa	-2.12897	0.415028
LBX1	10660	ladybird homeobox 1	-2.12828	0.0553631
A26C2	404785	ANKRD26-like family C, member 2	-2.12783	0.0736627
REG1A	5967	regenerating islet-derived 1 alpha	-2.12714	0.0960459
IGFL3	388555	IGF-like family member 3	-2.12557	0.101098
MED8	112950	mediator complex subunit 8	-2.12068	0.407775
JMJD4	65094	jumonji domain containing 4	-2.11944	0.115933
IMPG1	3617	interphotoreceptor matrix proteoglycan 1	-2.11941	0.293196
IL7	3574	interleukin 7	-2.11911	0.638386
EWSR1	2130	Ewing sarcoma breakpoint region 1	-2.11757	0.147586
SFTA3	253970	surfactant associated 3	-2.11501	0.134342
MRCL3	10627	myosin regulatory light chain MRCL3	-2.11434	0.262921
RAET1J	345829	retinoic acid early transcript 1J pseudogene	-2.11062	0.178508
HSFX1	51402	heat shock transcription factor family, X linked 1	-2.11056	0.236552
LOC401530	401530	hypothetical gene supported by BC032955	-2.10806	0.0364821
RDX	5962	radixin	-2.10487	0.261487
C3	718	complement component 3	-2.10482	0.0759957
NRIP2	83714	nuclear receptor interacting protein 2	-2.1046	0.291968
LRIT1	26103	leucine-rich repeat, immunoglobulin-like and transmembrane domains 1	-2.10452	0.663397
APPL2	55198	adaptor protein, phosphotyrosine interaction, PH domain and leucine zipper containing 2	-2.10267	0.491869
TCF20	6942	transcription factor 20 (AR1)	-2.10257	0.0589889
PKIG	11142	protein kinase (cAMP-dependent, catalytic) inhibitor gamma	-2.10223	0.591927
C9orf119	375757	chromosome 9 open reading frame 119	-2.1019	0.0491417
RCSD1	92241	RCSD domain containing 1	-2.10186	0.128723
DOM3Z	1797	dom-3 homolog Z (C. elegans)	-2.101	0.177351
C9orf82	79886	chromosome 9 open reading frame 82	-2.10048	0.413915
RAD17	5884	RAD17 homolog (S. pombe)	-2.0998	0.482513
RPS3AP6	145767	ribosomal protein S3A pseudogene 6	-2.09718	0.237216
CLRN1	7401	clarin 1	-2.09591	0.117415
LOC389330	389330	hypothetical LOC389330	-2.09476	0.262384
NAT8B	51471	N-acetyltransferase 8B (GCN5-related, putative, gene/pseudogene)	-2.0924	0.562932
VTA1	51534	Vps20-associated 1 homolog (S. cerevisiae)	-2.09146	0.377225
CGB1	114335	chorionic gonadotropin, beta polypeptide 1	-2.09127	0.197758
IFRD2	7866	interferon-related developmental regulator 2	-2.09097	0.137481
LOC284890	284890	similar to hCG41097	-2.09008	0.0395434
PIK3C3	5289	phosphoinositide-3-kinase, class 3	-2.08888	2.09016
KRBA2	124751	KRAB-A domain containing 2	-2.08767	0.0911391
MAP2K3	5606	mitogen-activated protein kinase kinase 3	-2.08665	0.576581
RAD23B	5887	RAD23 homolog B (S. cerevisiae)	-2.08565	0.495861
HBB	3043	hemoglobin, beta	-2.08519	0.0678263
CSF2RB	1439	colony stimulating factor 2 receptor, beta, low-affinity (granulocyte-macrophage)	-2.08458	0.576033
TRPM7	54822	transient receptor potential cation channel, subfamily M, member 7	-2.0844	0.176427
SERPINE1	5054	serpin peptidase inhibitor, clade E (nexin, plasminogen activator inhibitor type 1), member 1	-2.08401	0.316283
NRIP3	56675	nuclear receptor interacting protein 3	-2.08339	0.138773
HMOX2	3163	heme oxygenase (decycling) 2	-2.08334	0.212001
KIAA1609	57707	KIAA1609	-2.08293	0.160123
RPL18	6141	ribosomal protein L18	-2.08277	0.0965525
ELAVL1	1994	ELAV (embryonic lethal, abnormal vision, Drosophila)-like 1 (Hu antigen R)	-2.08041	0.425418
SRPK3	26576	SFRS protein kinase 3	-2.07857	0.488388
E2F1	1869	E2F transcription factor 1	-2.07731	0.544996
PTN	5764	pleiotrophin	-2.07442	0.396296
ANKRD28	23243	ankyrin repeat domain 28	-2.07332	0.504285
ACSF3	197322	acyl-CoA synthetase family member 3	-2.06775	0.119849
C22orf26	55267	chromosome 22 open reading frame 26	-2.06688	0.54847
TCHP	84260	trichoplein, keratin filament binding	-2.06647	0.0595083
TBK1	29110	TANK-binding kinase 1	-2.06501	0.394139
GPR107	57720	G protein-coupled receptor 107	-2.06468	0.132012
PART1	25859	prostate androgen-regulated transcript 1	-2.06465	0.286342
APEX1	328	APEX nuclease (multifunctional DNA repair enzyme) 1	-2.06409	0.439169
LOC388934	388934	hypothetical LOC388934	-2.06404	0.2263
ATF5	22809	activating transcription factor 5	-2.06338	0.570531
KRTAP10-5	386680	keratin associated protein 10-5	-2.06038	0.161342
CEP170	9859	centrosomal protein 170kDa	-2.05843	0.814223
PKN3	29941	protein kinase N3	-2.05759	0.958973
CRB3	92359	crumbs homolog 3 (Drosophila)	-2.05484	0.369094
LOC338756	338756	hypothetical LOC338756	-2.05443	0.0569264
AP3M2	10947	adaptor-related protein complex 3, mu 2 subunit	-2.05333	0.0587986
ZBTB46	140685	zinc finger and BTB domain containing 46	-2.0515	0.29682
LGR4	55366	leucine-rich repeat-containing G protein-coupled receptor 4	-2.04706	0.251767
AFF4	27125	AF4/FMR2 family, member 4	-2.04469	0.268444
C9orf122	158228	chromosome 9 open reading frame 122	-2.04402	0.140362
VIT	5212	vitrin	-2.04184	0.284178
LOC392238	392238	hypothetical LOC392238	-2.04149	0.028377
ARHGAP1	392	Rho GTPase activating protein 1	-2.0413	0.23606
NUFIP2	57532	nuclear fragile X mental retardation protein interacting protein 2	-2.03902	0.461944
IMPACT	55364	Impact homolog (mouse)	-2.03709	0.206335
SMARCD2	6603	SWI/SNF related, matrix associated, actin dependent regulator of chromatin, subfamily d, member 2	-2.03253	0.0809673
NOMO2	283820	NODAL modulator 2	-2.03158	0.311761
RP11-118H4.2	391169	hCG2040210	-2.0314	0.359093
ZNF608	57507	zinc finger protein 608	-2.0299	0.193718
CD209	30835	CD209 molecule	-2.0294	0.244574
ZNF189	7743	zinc finger protein 189	-2.02825	0.0832132
C1orf110	339512	chromosome 1 open reading frame 110	-2.02825	0.894976
SEPT2	4735	septin 2	-2.02469	0.218285
LOC401397	401397	hypothetical LOC401397	-2.02367	0.386488
GTF3C2	2976	general transcription factor IIIC, polypeptide 2, beta 110kDa	-2.021	0.604857
KLF9	687	Kruppel-like factor 9	-2.0192	0.43615
RUNDC3B	154661	RUN domain containing 3B	-2.01641	0.423498
MEGF6	1953	multiple EGF-like-domains 6	-2.01432	0.0984117
LOC389352	389352	similar to High mobility group protein 4 (HMG-4) (High mobility group protein 2a) (HMG-2a)	-2.01414	0.0362555
TGM7	116179	transglutaminase 7	-2.01194	0.0646247
LOC401270	401270	similar to Heat shock protein 67B2	-2.01031	0.305729
C9orf97	158427	chromosome 9 open reading frame 97	-2.0094	0.182733
SUMF1	285362	sulfatase modifying factor 1	-2.00927	0.182856
SEPT3	55964	septin 3	-2.00922	0.342604
ZNF90	7643	zinc finger protein 90	-2.00727	0.15905
LOC254312	254312	hypothetical LOC254312	-2.00722	0.277713
KIAA0195	9772	KIAA0195	-2.0072	0.467332
ST8SIA3	51046	ST8 alpha-N-acetyl-neuraminide alpha-2,8-sialyltransferase 3	-2.00569	0.351367
C1QA	712	complement component 1, q subcomponent, A chain	-2.00448	0.639865
C10orf79	80217	chromosome 10 open reading frame 79	-2.00265	0.184671
MYH7	4625	myosin, heavy chain 7, cardiac muscle, beta	-2.00093	0.0119234
RNF44	22838	ring finger protein 44	-2.0005	0.12275
SSH3	54961	slingshot homolog 3 (Drosophila)	-2.00001	0.258089
MFAP3L	9848	microfibrillar-associated protein 3-like	-1.99997	0.152529
ALMS1P	200420	Alstrom syndrome 1 pseudogene	-1.99628	0.192642
HPCAL4	51440	hippocalcin like 4	-1.99489	0.458951
SSH1	54434	slingshot homolog 1 (Drosophila)	-1.9944	0.155954
SERPINB8	5271	serpin peptidase inhibitor, clade B (ovalbumin), member 8	-1.99413	0.141392
TIE1	7075	tyrosine kinase with immunoglobulin-like and EGF-like domains 1	-1.99377	0.269598
OR5J2	282775	olfactory receptor, family 5, subfamily J, member 2	-1.99302	0.0507148
CCDC52	152185	coiled-coil domain containing 52	-1.99139	0.0755576
ACTRT2	140625	actin-related protein T2	-1.99014	0.310088
XPO6	23214	exportin 6	-1.98961	0.160702
TCOF1	6949	Treacher Collins-Franceschetti syndrome 1	-1.98895	0.108913
PDXP	57026	pyridoxal (pyridoxine, vitamin B6) phosphatase	-1.98827	0.153515
FLJ22763	401081	hypothetical gene supported by AK026416	-1.98802	0.17877
LRRC37A2	474170	leucine rich repeat containing 37, member A2	-1.98782	0.256752
TMEM71	137835	transmembrane protein 71	-1.98631	0.097868
TP53TG3	24150	TP53 target 3	-1.98622	0.554662
C7orf51	222950	chromosome 7 open reading frame 51	-1.98604	0.103283
TNFRSF10D	8793	tumor necrosis factor receptor superfamily, member 10d, decoy with truncated death domain	-1.98446	0.163626
KCNQ3	3786	potassium voltage-gated channel, KQT-like subfamily, member 3	-1.98432	0.628467
GRIN2B	2904	glutamate receptor, ionotropic, N-methyl D-aspartate 2B	-1.98375	0.317436
INTS3	65123	integrator complex subunit 3	-1.98345	0.266345
GPKOW	27238	G patch domain and KOW motifs	-1.98302	0.14072
MRPS16	51021	mitochondrial ribosomal protein S16	-1.98284	0.411649
PEBP4	157310	phosphatidylethanolamine-binding protein 4	-1.98037	0.0975319
HSPB3	8988	heat shock 27kDa protein 3	-1.97935	0.372873
LOC388641	388641	hypothetical LOC388641	-1.97928	0.0765613
LOC388906	388906	hypothetical gene supported by BC039496	-1.97834	0.0882893
ANXA4	307	annexin A4	-1.97666	0.324322
AMN1	196394	antagonist of mitotic exit network 1 homolog (S. cerevisiae)	-1.9719	0.04398
LGTN	1939	ligatin	-1.97056	0.122196
LOC400708	400708	similar to Serine/threonine protein phosphatase 5 (PP5) (Protein phosphatase T) (PP-T) (PPT)	-1.9693	0.305899
EPS15L1	58513	epidermal growth factor receptor pathway substrate 15-like 1	-1.96887	0.280198
PPWD1	23398	peptidylprolyl isomerase domain and WD repeat containing 1	-1.96695	0.495621
CDH19	28513	cadherin 19, type 2	-1.96626	0.0778199
ITGA8	8516	integrin, alpha 8	-1.96221	0.241647
RPL3	6122	ribosomal protein L3	-1.95933	0.322502
YIPF3	25844	Yip1 domain family, member 3	-1.95788	0.465207
FCRL4	83417	Fc receptor-like 4	-1.95717	0.732089
OR4K14	122740	olfactory receptor, family 4, subfamily K, member 14	-1.95686	0.121161
LUC7L2	51631	LUC7-like 2 (S. cerevisiae)	-1.95678	0.59337
C1orf95	375057	chromosome 1 open reading frame 95	-1.9557	0.13671
CDC25C	995	cell division cycle 25 homolog C (S. pombe)	-1.95554	0.0536644
FNDC3B	64778	fibronectin type III domain containing 3B	-1.95445	0.472835
PSG5	5673	pregnancy specific beta-1-glycoprotein 5	-1.95375	0.746006
USF2	7392	upstream transcription factor 2, c-fos interacting	-1.95098	0.465943
RNF213	57674	ring finger protein 213	-1.95079	0.288945
PHF14	9678	PHD finger protein 14	-1.94983	0.335711
PARP15	165631	poly (ADP-ribose) polymerase family, member 15	-1.94824	0.146114
GNB2L1	10399	guanine nucleotide binding protein (G protein), beta polypeptide 2-like 1	-1.94611	0.193481
RIN3	79890	Ras and Rab interactor 3	-1.94448	0.158268
FGFBP2	83888	fibroblast growth factor binding protein 2	-1.94258	0.202112
UBE3A	7337	ubiquitin protein ligase E3A	-1.94249	0.268278
DNMBP	23268	dynamin binding protein	-1.94107	0.382662
IL17RB	55540	interleukin 17 receptor B	-1.93851	0.450853
FAM47B	170062	family with sequence similarity 47, member B	-1.93763	0.14926
P2RY12	64805	purinergic receptor P2Y, G-protein coupled, 12	-1.93736	1.01279
MIS12	79003	MIS12, MIND kinetochore complex component, homolog (yeast)	-1.93465	0.192889
CCDC88A	55704	coiled-coil domain containing 88A	-1.93426	0.134095
SLC7A10	56301	solute carrier family 7, (neutral amino acid transporter, y+ system) member 10	-1.93227	0.135859
WDR24	84219	WD repeat domain 24	-1.93225	0.136002
THSD1	55901	thrombospondin, type I, domain containing 1	-1.92999	0.553366
TRMT2A	27037	TRM2 tRNA methyltransferase 2 homolog A (S. cerevisiae)	-1.9298	0.106683
MGC57346	401884	hypothetical LOC401884	-1.92958	0.208073
RNF39	80352	ring finger protein 39	-1.92944	0.290434
SNUPN	10073	snurportin 1	-1.92911	0.544197
SAP30	8819	Sin3A-associated protein, 30kDa	-1.92881	0.0930925
FCRL6	343413	Fc receptor-like 6	-1.92847	0.346457
GSTM1	2944	glutathione S-transferase M1	-1.92764	0.501259
VDR	7421	vitamin D (1,25- dihydroxyvitamin D3) receptor	-1.92659	0.382587
MAGEB5	347541	melanoma antigen family B, 5	-1.92653	0.179983
ITFG3	83986	integrin alpha FG-GAP repeat containing 3	-1.9247	0.620307
KCNV2	169522	potassium channel, subfamily V, member 2	-1.92272	0.87522
TBCD	6904	tubulin folding cofactor D	-1.92237	0.607983
RPS24	6229	ribosomal protein S24	-1.92223	0.209147
METTL8	79828	methyltransferase like 8	-1.92197	0.247809
PPP1CC	5501	protein phosphatase 1, catalytic subunit, gamma isoform	-1.92157	0.0937921
FLJ46552	401230	FLJ46552 protein	-1.91672	0.110165
LOC401384	401384	hypothetical LOC401384	-1.91568	0.172778
DIRC1	116093	disrupted in renal carcinoma 1	-1.91564	0.450729
EFNB3	1949	ephrin-B3	-1.91557	0.227233
MARCH9	92979	membrane-associated ring finger (C3HC4) 9	-1.91276	0.304997
GOLGA6B	55889	golgi autoantigen, golgin subfamily a, 6B	-1.91028	0.183295
TAF7L	54457	TAF7-like RNA polymerase II, TATA box binding protein (TBP)-associated factor, 50kDa	-1.90892	0.0375916
FAM150B	285016	family with sequence similarity 150, member B	-1.90777	0.0747033
hCG_1783417	401019	ribosomal protein S15 pseudogene	-1.90755	0.0397172
FANCM	57697	Fanconi anemia, complementation group M	-1.90268	0.243453
AGPAT6	137964	1-acylglycerol-3-phosphate O-acyltransferase 6 (lysophosphatidic acid acyltransferase, zeta)	-1.90145	0.243033
KIF22	3835	kinesin family member 22	-1.90082	0.388724
PCDH10	57575	protocadherin 10	-1.90059	0.102475
RARRES2	5919	retinoic acid receptor responder (tazarotene induced) 2	-1.90013	0.19727
PRKRA	8575	protein kinase, interferon-inducible double stranded RNA dependent activator	-1.89971	0.445553
CYP4A22	284541	cytochrome P450, family 4, subfamily A, polypeptide 22	-1.89868	0.0604059
FAM82B	51115	family with sequence similarity 82, member B	-1.89642	0.462695
TAF12	6883	TAF12 RNA polymerase II, TATA box binding protein (TBP)-associated factor, 20kDa	-1.89517	0.404444
TCTN3	26123	tectonic family member 3	-1.89503	0.162318
RNF146	81847	ring finger protein 146	-1.89354	0.0874587
FMO2	2327	flavin containing monooxygenase 2 (non-functional)	-1.89238	0.748023
RGS16	6004	regulator of G-protein signaling 16	-1.89236	0.119324
HCFC1R1	54985	host cell factor C1 regulator 1 (XPO1 dependent)	-1.89015	0.100088
RAD50	10111	RAD50 homolog (S. cerevisiae)	-1.88637	0.192188
LOC391012	391012	dynein, cytoplasmic, light polypeptide 1 pseudogene	-1.88569	0.255704
RPS10P3	158104	ribosomal protein S10 pseudogene 3	-1.88536	0.336474
NWD1	284434	NACHT and WD repeat domain containing 1	-1.88292	0.306459
FAM174B	400451	family with sequence similarity 174, member B	-1.88245	0.217094
LOC119358	119358	similar to hCG2040270	-1.88218	0.139304
NPY1R	4886	neuropeptide Y receptor Y1	-1.88159	0.260466
OCEL1	79629	occludin/ELL domain containing 1	-1.8813	0.646644
GNGT1	2792	guanine nucleotide binding protein (G protein), gamma transducing activity polypeptide 1	-1.88129	0.239225
FAM174A	345757	family with sequence similarity 174, member A	-1.8812	0.0121516
C6orf199	221264	chromosome 6 open reading frame 199	-1.88117	0.393828
NOMO3	408050	NODAL modulator 3	-1.88033	0.0889429
C14orf22	387977	chromosome 14 open reading frame 22	-1.87997	0.219291
HOXD11	3237	homeobox D11	-1.87909	0.268603
PTS	5805	6-pyruvoyltetrahydropterin synthase	-1.87847	0.253619
PGRMC2	10424	progesterone receptor membrane component 2	-1.87819	0.471885
RPS15A	6210	ribosomal protein S15a	-1.87817	0.163024
RPP30	10556	ribonuclease P/MRP 30kDa subunit	-1.87732	0.701783
FGFR2	2263	fibroblast growth factor receptor 2	-1.87709	0.472679
PHAX	84137	likely ortholog of mouse phosphorylated adaptor for RNA export	-1.87708	0.175777
MIRHG1	407975	microRNA host gene 1 (non-protein coding)	-1.87694	0.364562
DKFZp564N2472	285877	hypothetical protein DKFZp564N2472	-1.87545	0.47925
CPSF1	29894	cleavage and polyadenylation specific factor 1, 160kDa	-1.87514	0.517702
ARF4P3	390423	ADP-ribosylation factor 4 pseudogene 3	-1.87387	0.232553
SLC36A3	285641	solute carrier family 36 (proton/amino acid symporter), member 3	-1.87267	0.246903
PSMD2	5708	proteasome (prosome, macropain) 26S subunit, non-ATPase, 2	-1.87262	0.473699
SGCD	6444	sarcoglycan, delta (35kDa dystrophin-associated glycoprotein)	-1.8713	0.375152
ALG3	10195	asparagine-linked glycosylation 3 homolog (S. cerevisiae, alpha-1,3-mannosyltransferase)	-1.87069	0.375448
C14orf37	145407	chromosome 14 open reading frame 37	-1.8702	0.15036
C19orf68	374920	chromosome 19 open reading frame 68	-1.86973	0.0761993
DDX58	23586	DEAD (Asp-Glu-Ala-Asp) box polypeptide 58	-1.86792	0.548422
RNF141	50862	ring finger protein 141	-1.8676	0.296853
TXNDC4	23071	thioredoxin domain containing 4 (endoplasmic reticulum)	-1.86566	0.313527
STRN3	29966	striatin, calmodulin binding protein 3	-1.86544	0.150434
ORAI1	84876	ORAI calcium release-activated calcium modulator 1	-1.86525	0.354296
MGC35023	149836	hypothetical protein MGC35023	-1.86483	0.51589
ANKRD24	170961	ankyrin repeat domain 24	-1.86475	0.158088
SP110	3431	SP110 nuclear body protein	-1.86347	0.368317
C1orf210	149466	chromosome 1 open reading frame 210	-1.86196	0.778123
GSC2	2928	goosecoid homeobox 2	-1.86127	0.457081
TRIO	7204	triple functional domain (PTPRF interacting)	-1.86083	0.373154
ANKRD54	129138	ankyrin repeat domain 54	-1.86018	0.138423
IMMP2L	83943	IMP2 inner mitochondrial membrane peptidase-like (S. cerevisiae)	-1.85821	0.195685
SHROOM2	357	shroom family member 2	-1.85759	0.0379008
LOC388952	388952	hypothetical LOC388952	-1.85629	0.19133
SUPT6H	6830	suppressor of Ty 6 homolog (S. cerevisiae)	-1.85521	0.418892
C6orf89	221477	chromosome 6 open reading frame 89	-1.85402	0.159187
RPL23AP13	56969	ribosomal protein L23a pseudogene 13	-1.8537	0.56149
RPS6KB1	6198	ribosomal protein S6 kinase, 70kDa, polypeptide 1	-1.85346	0.364765
RPS5	6193	ribosomal protein S5	-1.85345	0.976502
LCN10	414332	lipocalin 10	-1.85219	0.309122
STK3	6788	serine/threonine kinase 3 (STE20 homolog, yeast)	-1.85183	0.340284
C20orf108	116151	chromosome 20 open reading frame 108	-1.8518	0.803121
TMPRSS11F	389208	transmembrane protease, serine 11F	-1.85035	0.0908648
LOC389936	389936	similar to proline-rich proteoglycan 2	-1.85031	0.124706
MSMB	4477	microseminoprotein, beta-	-1.85	0.258375
TGFB2	7042	transforming growth factor, beta 2	-1.84824	0.185713
NETO1	81832	neuropilin (NRP) and tolloid (TLL)-like 1	-1.84808	0.197219
FLJ43486	400082	FLJ43486 protein	-1.84783	0.473312
LOC221710	221710	hypothetical protein LOC221710	-1.84717	0.0741171
LOC401293	401293	hypothetical gene supported by AK127120	-1.84564	0.0966563
LOC388351	388351	similar to hypothetical protein FLJ10847	-1.84281	0.280958
RREB1	6239	ras responsive element binding protein 1	-1.84247	0.0513903
TAF3	83860	TAF3 RNA polymerase II, TATA box binding protein (TBP)-associated factor, 140kDa	-1.84243	0.272204
LOC123855	123855	similar to hCG2042536	-1.84187	0.214444
INCA1	388324	inhibitor of CDK interacting with cyclin A1	-1.84146	0.288446
ADRBK1	156	adrenergic, beta, receptor kinase 1	-1.84066	0.630653
KRT2	3849	keratin 2	-1.84019	0.792961
LOC390533	390533	similar to hect domain and RLD 2	-1.83799	0.294316
LOC388890	388890	hypothetical LOC388890	-1.83793	0.579208
FLAD1	80308	FAD1 flavin adenine dinucleotide synthetase homolog (S. cerevisiae)	-1.8369	0.451964
TNFSF8	944	tumor necrosis factor (ligand) superfamily, member 8	-1.83683	0.227679
FLJ37940	285821	hypothetical protein FLJ37940	-1.836	0.19157
IRF6	3664	interferon regulatory factor 6	-1.83516	0.110173
RPL10	6134	ribosomal protein L10	-1.83458	0.69328
DHX35	60625	DEAH (Asp-Glu-Ala-His) box polypeptide 35	-1.83312	0.195548
FLJ23172	389177	hypothetical LOC389177	-1.83047	0.115245
RPS6	6194	ribosomal protein S6	-1.82997	0.125502
AGRN	375790	agrin	-1.82969	0.247924
FBXW4	6468	F-box and WD repeat domain containing 4	-1.82885	0.36514
STAP1	26228	signal transducing adaptor family member 1	-1.82822	0.469783
INTS6	26512	integrator complex subunit 6	-1.82791	0.676826
PHF16	9767	PHD finger protein 16	-1.82696	0.389893
TAF15	8148	TAF15 RNA polymerase II, TATA box binding protein (TBP)-associated factor, 68kDa	-1.8263	0.191652
FAHD2A	51011	fumarylacetoacetate hydrolase domain containing 2A	-1.82613	0.0332032
PGS1	9489	phosphatidylglycerophosphate synthase 1	-1.82612	0.427601
DTX1	1840	deltex homolog 1 (Drosophila)	-1.82489	0.405464
AKAP14	158798	A kinase (PRKA) anchor protein 14	-1.82447	0.556949
FUT5	2527	fucosyltransferase 5 (alpha (1,3) fucosyltransferase)	-1.82367	0.456237
FLJ41562	401136	similar to RIKEN cDNA 9930019B18 gene	-1.82341	0.152173
CCDC12	151903	coiled-coil domain containing 12	-1.82338	0.137536
BTN1A1	696	butyrophilin, subfamily 1, member A1	-1.82263	0.0415288
LOC387723	387723	similar to hCG1648656	-1.82135	0.0546462
TSPYL3	128854	TSPY-like 3 (pseudogene)	-1.82101	0.229256
LOC283174	283174	hypothetical LOC283174	-1.82041	0.126761
NTSR2	23620	neurotensin receptor 2	-1.82035	0.0513796
hCG_1992539	91561	ribosomal protein S2 pseudogene	-1.82029	0.207707
C6orf123	26238	chromosome 6 open reading frame 123	-1.82027	0.205262
LOC401704	401704	similar to HNRPC protein	-1.82012	0.313413
GATAD1	57798	GATA zinc finger domain containing 1	-1.81881	0.41931
LOC149709	149709	similar to RIKEN cDNA 1700049M11	-1.81811	0.0452683
C9	735	complement component 9	-1.81799	0.0972517
GLOD4	51031	glyoxalase domain containing 4	-1.81782	0.374619
CNPY1	285888	canopy 1 homolog (zebrafish)	-1.81748	0.0933037
MCM9	254394	minichromosome maintenance complex component 9	-1.81588	0.265771
LOC390760	390760	similar to hCG2036610	-1.81405	0.198949
RNASE10	338879	ribonuclease, RNase A family, 10 (non-active)	-1.81244	0.0296078
ALKBH7	84266	alkB, alkylation repair homolog 7 (E. coli)	-1.81189	0.12247
C11orf49	79096	chromosome 11 open reading frame 49	-1.81138	0.397529
TTYH2	94015	tweety homolog 2 (Drosophila)	-1.81115	0.281761
EXTL2	2135	exostoses (multiple)-like 2	-1.81045	0.380711
GTPBP1	9567	GTP binding protein 1	-1.8103	0.0889397
OR7D2	162998	olfactory receptor, family 7, subfamily D, member 2	-1.80989	0.170499
EIF3A	8661	eukaryotic translation initiation factor 3, subunit A	-1.80815	0.837816
LOC388137	388137	similar to Golgi autoantigen, golgin subfamily A member 6 (Golgin linked to PML) (Golgin-like protein)	-1.8071	0.118202
SAPS1	22870	SAPS domain family, member 1	-1.80513	0.541772
ITIH5	80760	inter-alpha (globulin) inhibitor H5	-1.80207	0.213964
C2orf79	391356	chromosome 2 open reading frame 79	-1.80205	0.144926
VCP	7415	valosin-containing protein	-1.80185	0.731662
NEDD9	4739	neural precursor cell expressed, developmentally down-regulated 9	-1.80125	0.171847
EBP	10682	emopamil binding protein (sterol isomerase)	-1.79967	0.149645
PTDSS1	9791	phosphatidylserine synthase 1	-1.79947	0.18931
C9orf41	138199	chromosome 9 open reading frame 41	-1.79855	0.416371
CNTN2	6900	contactin 2 (axonal)	-1.79805	0.423095
FLJ45737	155063	FLJ45737 protein	-1.79793	0.128799
NDC80	10403	NDC80 homolog, kinetochore complex component (S. cerevisiae)	-1.79622	0.310703
CHERP	10523	calcium homeostasis endoplasmic reticulum protein	-1.79588	0.419087
NPAS1	4861	neuronal PAS domain protein 1	-1.79498	0.441039
OR51A4	401666	olfactory receptor, family 51, subfamily A, member 4	-1.7937	0.322339
EBI3	10148	Epstein-Barr virus induced 3	-1.79252	0.197957
PSMC5	5705	proteasome (prosome, macropain) 26S subunit, ATPase, 5	-1.79209	0.671448
RPL36	25873	ribosomal protein L36	-1.79107	0.331075
ABL1	25	c-abl oncogene 1, receptor tyrosine kinase	-1.79065	0.457204
SMG1	23049	PI-3-kinase-related kinase SMG-1	-1.78973	0.775139
MMD2	221938	monocyte to macrophage differentiation-associated 2	-1.78955	0.0918202
THNSL2	55258	threonine synthase-like 2 (S. cerevisiae)	-1.78949	0.816055
MRPS27	23107	mitochondrial ribosomal protein S27	-1.78773	0.365189
HMSD	284293	histocompatibility (minor) serpin domain containing	-1.78749	0.316248
MACC1	346389	metastasis associated in colon cancer 1	-1.7872	0.221402
MAPKSP1	8649	MAPK scaffold protein 1	-1.7852	0.396088
MOSPD1	56180	motile sperm domain containing 1	-1.78495	0.80929
ANKRD34B	340120	ankyrin repeat domain 34B	-1.78495	0.291711
WDR74	54663	WD repeat domain 74	-1.78448	0.67428
XRCC1	7515	X-ray repair complementing defective repair in Chinese hamster cells 1	-1.78308	0.770093
GABRR3	200959	gamma-aminobutyric acid (GABA) receptor, rho 3	-1.78223	0.309542
ATPAF1	64756	ATP synthase mitochondrial F1 complex assembly factor 1	-1.78075	0.229338
PLCH2	9651	phospholipase C, eta 2	-1.7806	0.217467
RP3-398D13.1	285780	hypothetical protein FLJ33708	-1.77876	0.311984
PCDHGA7	56108	protocadherin gamma subfamily A, 7	-1.7771	0.125316
TCEA3	6920	transcription elongation factor A (SII), 3	-1.77662	0.0572257
SRD5A2	6716	steroid-5-alpha-reductase, alpha polypeptide 2 (3-oxo-5 alpha-steroid delta 4-dehydrogenase alpha 2)	-1.77437	0.347243
AKT2	208	v-akt murine thymoma viral oncogene homolog 2	-1.7741	0.509802
LRRC3B	116135	leucine rich repeat containing 3B	-1.77369	0.171486
CFL2	1073	cofilin 2 (muscle)	-1.77283	0.286367
MDGA2	161357	MAM domain containing glycosylphosphatidylinositol anchor 2	-1.77281	0.0560277
CD1D	912	CD1d molecule	-1.77097	0.363113
SIGLEC10	89790	sialic acid binding Ig-like lectin 10	-1.76948	0.419559
TGFBRAP1	9392	transforming growth factor, beta receptor associated protein 1	-1.76932	0.267792
TPM1	7168	tropomyosin 1 (alpha)	-1.76881	0.867528
LOC400796	400796	hypothetical LOC400796	-1.76657	0.406977
MAN2B1	4125	mannosidase, alpha, class 2B, member 1	-1.76618	0.186454
GSTT1	2952	glutathione S-transferase theta 1	-1.76515	0.170188
FUBP1	8880	far upstream element (FUSE) binding protein 1	-1.76473	0.341477
HHEX	3087	hematopoietically expressed homeobox	-1.76387	0.404196
MESDC2	23184	mesoderm development candidate 2	-1.76362	0.713021
IL8RA	3577	interleukin 8 receptor, alpha	-1.7635	0.166225
RIBC1	158787	RIB43A domain with coiled-coils 1	-1.76329	0.179735
PDK3	5165	pyruvate dehydrogenase kinase, isozyme 3	-1.76307	0.0545444
CTSZ	1522	cathepsin Z	-1.76289	0.265134
DCHS2	54798	dachsous 2 (Drosophila)	-1.76183	0.516066
tcag7.1017	441272	similar to Williams Beuren syndrome chromosome region 19	-1.75928	0.0884505
CELSR2	1952	cadherin, EGF LAG seven-pass G-type receptor 2 (flamingo homolog, Drosophila)	-1.75858	0.707159
SRBD1	55133	S1 RNA binding domain 1	-1.75787	0.555665
SYNPO2	171024	synaptopodin 2	-1.75713	0.208444
RPH3A	22895	rabphilin 3A homolog (mouse)	-1.7571	0.358754
GALT	2592	galactose-1-phosphate uridylyltransferase	-1.75691	0.453647
LOC400652	400652	similar to ribosomal protein S3A	-1.7567	0.184773
LOC285550	285550	hypothetical protein LOC285550	-1.75616	0.289861
LOC387720	387720	hypothetical gene supported by AK127642	-1.75481	0.0513714
LOC387643	387643	similar to amyloid beta (A4) precursor protein-binding, family B, member 1 interacting protein; proline-rich protein 73; Rap1-interacting adaptor molecule	-1.75414	0.479845
RAB11FIP5	26056	RAB11 family interacting protein 5 (class I)	-1.7524	0.911776
LOC391130	391130	hypothetical LOC391130	-1.75126	0.151963
LOC153134	153134	hypothetical LOC153134	-1.75052	0.319951
LOC401620	401620	similar to LINE-1 reverse transcriptase homolog	-1.7505	0.212308
LOC388259	388259	hypothetical LOC388259	-1.74983	0.0857898
LOC201651	201651	similar to Arylacetamide deacetylase (AADAC)	-1.74955	0.202703
IL1F8	27177	interleukin 1 family, member 8 (eta)	-1.74839	0.141136
C16orf55	124045	chromosome 16 open reading frame 55	-1.74745	0.486992
ACTR8	93973	ARP8 actin-related protein 8 homolog (yeast)	-1.74712	0.193007
LOC151174	151174	hypothetical protein LOC151174	-1.74595	0.129447
AGTPBP1	23287	ATP/GTP binding protein 1	-1.74548	0.225127
MYCBP	26292	c-myc binding protein	-1.74366	0.64112
FHL3	2275	four and a half LIM domains 3	-1.74347	0.160133
ACIN1	22985	apoptotic chromatin condensation inducer 1	-1.74221	0.33508
RPS6KL1	83694	ribosomal protein S6 kinase-like 1	-1.74149	0.298704
PROCR	10544	protein C receptor, endothelial (EPCR)	-1.73929	0.27357
GOLGA6	342096	golgi autoantigen, golgin subfamily a, 6	-1.73843	0.318089
CCL20	6364	chemokine (C-C motif) ligand 20	-1.73807	0.437791
LOC402587	402587	hypothetical gene supported by BX537645	-1.73801	0.263824
ACRV1	56	acrosomal vesicle protein 1	-1.73684	0.79274
GCOM1	145781	GRINL1A complex locus	-1.73669	0.367561
OSBPL6	114880	oxysterol binding protein-like 6	-1.73634	0.19768	HSFs
SKP1	6500	S-phase kinase-associated protein 1	1.86047	0.598659	HRFs
LOC388459	388459	hypothetical LOC388459	1.86048	0.223904
TPCN1	53373	two pore segment channel 1	1.86092	0.789421
LOC402579	402579	similar to uroplakin 3B isoform b; uroplakin IIIb	1.86215	0.136673
VHL	7428	von Hippel-Lindau tumor suppressor	1.86327	0.175312
LOC401025	401025	hypothetical LOC401025	1.86363	0.259181
CYP2D7P1	1564	cytochrome P450, family 2, subfamily D, polypeptide 7 pseudogene 1	1.86508	0.173072
LOC130773	130773	similar to ribosomal protein L23a	1.86529	0.199532
LOC387897	387897	hypothetical LOC387897	1.86561	0.15483
CCDC142	84865	coiled-coil domain containing 142	1.8668	0.448496
CTTNBP2	83992	cortactin binding protein 2	1.86822	0.288948
LOC200025	200025	hypothetical LOC200025	1.86845	0.0974066
FAM131B	9715	family with sequence similarity 131, member B	1.87015	0.198604
YKT6	10652	YKT6 v-SNARE homolog (S. cerevisiae)	1.87041	0.161867
PAH	5053	phenylalanine hydroxylase	1.87548	0.286317
FBXO9	26268	F-box protein 9	1.87628	0.159924
C7orf62	219557	chromosome 7 open reading frame 62	1.87869	0.0840542
EFHB	151651	EF-hand domain family, member B	1.87964	0.218127
COX7AP2	1348	cytochrome c oxidase subunit VIIa pseudogene 2	1.88072	0.267345
SR140	23350	U2-associated SR140 protein	1.88687	0.106463
RGAG4	340526	retrotransposon gag domain containing 4	1.88729	2.23741
FAM49B	51571	family with sequence similarity 49, member B	1.89362	0.101335
KIAA1543	57662	KIAA1543	1.89567	0.195631
LOC389689	389689	hypothetical LOC389689	1.89624	0.0576201
FLJ34278	283470	hypothetical protein FLJ34278	1.89693	0.831588
RRP7B	91695	ribosomal RNA processing 7 homolog B (S. cerevisiae)	1.89936	0.187692
LOC387943	387943	hypothetical LOC387943	1.90016	0.165274
LOC391809	391809	similar to 28 kDa heat- and acid-stable phosphoprotein (PDGF-associated protein) (PAP) (PDGFA-associated protein 1) (PAP1)	1.90115	0.0755293
LOC285984	285984	similar to Heterogeneous nuclear ribonucleoprotein A1 (Helix-destabilizing protein) (Single-strand binding protein) (hnRNP core protein A1) (HDP-1) (Topoisomerase-inhibitor suppressed)	1.90379	0.223239
ADAP1	11033	ArfGAP with dual PH domains 1	1.90443	0.304385
WDR90	197335	WD repeat domain 90	1.90451	0.0756895
PLCG2	5336	phospholipase C, gamma 2 (phosphatidylinositol-specific)	1.90675	0.340353
C20orf66	343629	chromosome 20 open reading frame 66	1.91198	0.0805619
ZNF561	93134	zinc finger protein 561	1.91206	0.208782
C4orf12	404201	chromosome 4 open reading frame 12	1.91208	0.0462287
NKX6-1	4825	NK6 homeobox 1	1.91296	0.266971
DIAPH1	1729	diaphanous homolog 1 (Drosophila)	1.91511	0.340195
LOC402578	402578	hypothetical LOC402578	1.9156	0.328724
HIST1H1A	3024	histone cluster 1, H1a	1.92279	0.216016
LOC389108	389108	hypothetical LOC389108	1.92493	0.198961
LRIT2	340745	leucine-rich repeat, immunoglobulin-like and transmembrane domains 2	1.93079	0.39358
LOC392730	392730	similar to Williams Beuren syndrome chromosome region 19	1.93102	0.112733
LOC145780	145780	hypothetical LOC145780	1.93568	0.0598411
RAP1GDS1	5910	RAP1, GTP-GDP dissociation stimulator 1	1.94235	0.156596
FLJ43806	399563	hypothetical protein FLJ43806	1.94554	0.0308509
LOC401256	401256	hypothetical gene supported by BX648112	1.94555	0.132636
PLB1	151056	phospholipase B1	1.94777	0.0554141
FAM171A1	221061	family with sequence similarity 171, member A1	1.9484	0.0938261
HPSE	10855	heparanase	1.94909	1.26005
ZNF468	90333	zinc finger protein 468	1.9514	0.583514
CD151	977	CD151 molecule (Raph blood group)	1.9549	0.356649
GNAT2	2780	guanine nucleotide binding protein (G protein), alpha transducing activity polypeptide 2	1.95513	0.135488
FLJ45300	399957	FLJ45300 protein	1.96017	0.0811021
LOC390683	390683	similar to NAD(P) dependent steroid dehydrogenase-like	1.96348	0.564684
TTLL6	284076	tubulin tyrosine ligase-like family, member 6	1.96544	0.370813
LOC389168	389168	similar to template acyivating factor-I alpha	1.96556	0.288051
LOC401954	401954	similar to SAPS domain family, member 3	1.96921	0.0617951
LOC401624	401624	similar to CXYorf1-related protein	1.97301	0.429594
LOC387697	387697	hypothetical LOC387697	1.97416	0.106412
LOC196337	196337	hypothetical protein LOC196337	1.97842	0.439203
SPRR3	6707	small proline-rich protein 3	1.98042	0.416412
PLEKHM3	389072	pleckstrin homology domain containing, family M, member 3	1.98325	0.190287
CENPL	91687	centromere protein L	1.9838	0.169831
CCDC7	221016	coiled-coil domain containing 7	1.98499	0.24735
SUPV3L1	6832	suppressor of var1, 3-like 1 (S. cerevisiae)	1.98501	0.168841
LOC401038	401038	hypothetical gene supported by AK057585	1.98856	0.0585311
HACE1	57531	HECT domain and ankyrin repeat containing, E3 ubiquitin protein ligase 1	1.99152	0.310534
LOC392793	392793	similar to eukaryotic translation elongation factor 1 beta 2; eukaryotic translation elongation factor 1 beta 1	1.99223	0.249609
BEND4	389206	BEN domain containing 4	1.99247	0.111633
OR2M2	391194	olfactory receptor, family 2, subfamily M, member 2	1.99301	0.38071
C21orf128	150147	chromosome 21 open reading frame 128	1.99497	0.112579
KCNG2	26251	potassium voltage-gated channel, subfamily G, member 2	2.00405	0.364252
CATSPER4	378807	cation channel, sperm associated 4	2.00519	0.07
HIST1H2AK	8330	histone cluster 1, H2ak	2.0054	0.128439
CDK6	1021	cyclin-dependent kinase 6	2.00589	0.334804
LOC401605	401605	similar to heat shock 70kD protein binding protein; progesterone receptor-associated p48 protein; putative tumor suppressor ST13; Hsp70-interacting protein; suppression of tumorigenicity 13 (colon carcinoma) (Hsp70-interacting protein) ...	2.00785	0.0699833
COX7C	1350	cytochrome c oxidase subunit VIIc	2.01042	0.261575
FLJ20444	403323	hypothetical protein FLJ20444	2.0106	0.134579
LOC390234	390234	similar to RIKEN cDNA 0610012A05	2.01188	0.334342
ZNF540	163255	zinc finger protein 540	2.01463	0.10061
LOC388689	388689	similar to phosphodiesterase 4D interacting protein isoform 1	2.01683	0.208902
WDR54	84058	WD repeat domain 54	2.01706	0.15398
CDH20	28316	cadherin 20, type 2	2.02129	0.14644
ODF3	113746	outer dense fiber of sperm tails 3	2.02187	0.160946
PLEKHA4	57664	pleckstrin homology domain containing, family A (phosphoinositide binding specific) member 4	2.02792	0.419103
KEL	3792	Kell blood group, metallo-endopeptidase	2.033	0.281398
EPHA6	203806	EPH receptor A6	2.04396	0.367387
PLEKHH1	57475	pleckstrin homology domain containing, family H (with MyTH4 domain) member 1	2.05625	0.197317
LOC388565	388565	similar to zinc finger protein 111	2.05756	0.255115
FLJ39095	400812	hypothetical gene supported by AK096414	2.0582	0.151972
LOC285703	285703	similar to C-terminal binding protein 2 isoform 2; ribeye	2.05883	0.25928
PPP1R9A	55607	protein phosphatase 1, regulatory (inhibitor) subunit 9A	2.06041	0.386057
SRRM1	10250	serine/arginine repetitive matrix 1	2.06451	0.324797
HIST2H2AB	317772	histone cluster 2, H2ab	2.07085	1.08606
OR4K1	79544	olfactory receptor, family 4, subfamily K, member 1	2.0727	0.0810197
ZSCAN4	201516	zinc finger and SCAN domain containing 4	2.07636	0.16892
MCOLN3	55283	mucolipin 3	2.07649	0.269122
GAS1	2619	growth arrest-specific 1	2.07828	0.215758
SALL4	57167	sal-like 4 (Drosophila)	2.0791	0.426846
NICN1	84276	nicolin 1	2.08046	0.288358
LOC390414	390414	hypothetical LOC390414	2.08705	0.712097
LOC387871	387871	hypothetical LOC387871	2.08726	0.153063
LOC400846	400846	hypothetical gene supported by AK127953	2.0874	0.0426572
SPATA18	132671	spermatogenesis associated 18 homolog (rat)	2.08887	0.269303
PPP1R1A	5502	protein phosphatase 1, regulatory (inhibitor) subunit 1A	2.09383	0.486221
LOC390278	390278	similar to VsaA -like protein	2.09895	0.136584
OMA1	115209	OMA1 homolog, zinc metallopeptidase (S. cerevisiae)	2.10198	0.180732
DIMT1L	27292	DIM1 dimethyladenosine transferase 1-like (S. cerevisiae)	2.1063	0.347233
LRRC68	284352	leucine rich repeat containing 68	2.10776	0.151927
TDRD5	163589	tudor domain containing 5	2.1078	0.295501
TRMT5	57570	TRM5 tRNA methyltransferase 5 homolog (S. cerevisiae)	2.11274	0.0496393
ZNF341	84905	zinc finger protein 341	2.11434	1.7651
TSHB	7252	thyroid stimulating hormone, beta	2.11512	1.62131
DBNL	28988	drebrin-like	2.11941	0.409323
LOC348162	348162	hypothetical protein 348162	2.12276	0.486808
C1orf182	128229	chromosome 1 open reading frame 182	2.12558	0.311492
ZFP57	346171	zinc finger protein 57 homolog (mouse)	2.132	0.282673
TBPL2	387332	TATA box binding protein like 2	2.13333	0.0627415
C1orf130	400746	chromosome 1 open reading frame 130	2.1379	0.286055
NAPSA	9476	napsin A aspartic peptidase	2.14214	1.23519
FAM162A	26355	family with sequence similarity 162, member A	2.15351	0.171962
KRTAP19-1	337882	keratin associated protein 19-1	2.15837	3.01152
LOC149643	149643	hypothetical LOC149643	2.16538	0.140262
FLJ39061	165057	hypothetical protein FLJ39061	2.16718	0.0508469
SLC25A45	283130	solute carrier family 25, member 45	2.17382	1.23515
C4orf23	152992	chromosome 4 open reading frame 23	2.17682	0.116644
PRB3	5544	proline-rich protein BstNI subfamily 3	2.1791	0.125784
ASAH3L	340485	N-acylsphingosine amidohydrolase 3-like	2.17918	0.254135
MTX2	10651	metaxin 2	2.19018	0.188267
LOC392749	392749	hypothetical LOC392749	2.20022	0.927459
hCG_1980447	255187	hCG1980447	2.20458	0.298987
PBX3	5090	pre-B-cell leukemia homeobox 3	2.20501	0.556675
LOC286467	286467	hypothetical protein LOC286467	2.20812	0.0980392
LOC283247	283247	similar to NADPH oxidase 4	2.20891	0.211891
LOC375295	375295	hypothetical gene supported by BC013438	2.21077	0.120361
NYX	60506	nyctalopin	2.2158	0.209807
MCM4	4173	minichromosome maintenance complex component 4	2.21956	0.0328383
THOC1	9984	THO complex 1	2.2328	0.485378
TMSB10	9168	thymosin beta 10	2.23441	0.397364
AURKA	6790	aurora kinase A	2.23543	1.07082
PUS3	83480	pseudouridylate synthase 3	2.23579	0.140065
AURKB	9212	aurora kinase B	2.23877	0.311464
TFDP1	7027	transcription factor Dp-1	2.24703	0.227446
FUT11	170384	fucosyltransferase 11 (alpha (1,3) fucosyltransferase)	2.25002	0.0998778
ZNF776	284309	zinc finger protein 776	2.25287	0.247094
OR5W2	390148	olfactory receptor, family 5, subfamily W, member 2	2.27293	0.192244
TGFB1I1	7041	transforming growth factor beta 1 induced transcript 1	2.28213	0.556232
RMI1	80010	RMI1, RecQ mediated genome instability 1, homolog (S. cerevisiae)	2.28624	0.194441
MCTP1	79772	multiple C2 domains, transmembrane 1	2.28912	0.0981011
WFDC5	149708	WAP four-disulfide core domain 5	2.30509	2.92747
NT5C	30833	5', 3'-nucleotidase, cytosolic	2.33829	0.244836
CHST5	23563	carbohydrate (N-acetylglucosamine 6-O) sulfotransferase 5	2.3398	0.481921
RXRA	6256	retinoid X receptor, alpha	2.34685	0.496282
C11orf86	254439	chromosome 11 open reading frame 86	2.36052	0.663152
ARPC1B	10095	actin related protein 2/3 complex, subunit 1B, 41kDa	2.3653	0.392045
CLEC17A	388512	C-type lectin domain family 17, member A	2.40013	0.242405
LOC399747	399747	similar to FLJ40432 protein	2.40649	0.267566
TOP3A	7156	topoisomerase (DNA) III alpha	2.40681	0.345599
PKIA	5569	protein kinase (cAMP-dependent, catalytic) inhibitor alpha	2.40942	0.311896
WDR93	56964	WD repeat domain 93	2.42031	1.14345
ENOX2	10495	ecto-NOX disulfide-thiol exchanger 2	2.44955	0.207239
SPNS3	201305	spinster homolog 3 (Drosophila)	2.46132	0.247774
RASSF4	83937	Ras association (RalGDS/AF-6) domain family member 4	2.46537	0.591273
GBP4	115361	guanylate binding protein 4	2.46674	0.127127
LCE3B	353143	late cornified envelope 3B	2.49135	0.228671
DUX5	26581	double homeobox, 5	2.49365	0.489601
MGC70863	284942	similar to RPL23AP7 protein	2.49488	0.258534
C8orf42	157695	chromosome 8 open reading frame 42	2.53662	0.328744
LOC402556	402556	similar to Nuclear envelope pore membrane protein POM 121 (Pore membrane protein of 121 kDa) (P145)	2.60874	0.101862
BBOX1	8424	butyrobetaine (gamma), 2-oxoglutarate dioxygenase (gamma-butyrobetaine hydroxylase) 1	2.63242	1.19833
LOC348174	348174	secretory protein LOC348174	2.66919	3.34784
SLC10A7	84068	solute carrier family 10 (sodium/bile acid cotransporter family), member 7	2.67548	0.217063
LOC388917	388917	hypothetical LOC388917	2.71092	0.391548
TRIM65	201292	tripartite motif-containing 65	2.72568	0.0802619
LOC388796	388796	hypothetical LOC388796	2.77075	0.297882
FLJ10088	389419	similar to hypothetical protein (L1H 3 region)	2.82111	0.524478
NUDCD1	84955	NudC domain containing 1	2.82856	4.6326
LOC284591	284591	hypothetical protein LOC284591	2.91539	0.178155
DNHL1	284944	dynein heavy chain-like 1	2.91814	0.287364
HSPA12B	116835	heat shock 70kD protein 12B	2.94347	0.616
LOC168474	168474	selenophosphate synthetase pseudogene	3.00699	0.219043
PRIM2	5558	primase, DNA, polypeptide 2 (58kDa)	3.09362	0.330644
hCG_2023776	402562	heterogeneous nuclear ribonucleoprotein A1 pseudogene	3.1145	0.881907
SLC22A24	283238	solute carrier family 22, member 24	3.1348	3.53611
NSMCE1	197370	non-SMC element 1 homolog (S. cerevisiae)	3.19902	0.0676395
LOC402675	402675	similar to CG3798-PC, isoform C	3.49413	1.18187
LOC392222	392222	similar to UPF0315 protein	3.57959	0.388359
DNAJC2	27000	DnaJ (Hsp40) homolog, subfamily C, member 2	3.78004	1.9455
LOC402564	402564	hypothetical LOC402564	4.65856	1.97728
IFRG15	64163	interferon responsive gene 15	4.71497	2.95677
